# Supplementary material for: Increased Collagen I/Collagen III Ratio Is Associated with Hemorrhage in Brain Arteriovenous Malformations in Human and Mouse
Source: Cells. 2024 Jan 1;13(1):92. doi: 10.3390/cells13010092 (PMC10778117; doi:10.3390/cells13010092)
Supplement: Supplementary file 1 [file cells-13-00092-s001.zip]

Archive with 2 entries (2 files):
- Suplemmentary material.pdf
- Supplementary Figure and table.pdf
